# Supplementary material for: Ovarian Stromal Cell-Conditioned Media, but Not Co-Culture, Improves Survival in Feline Follicles
Source: Animals (Basel). 2025 May 24;15(11):1539. doi: 10.3390/ani15111539 (PMC12153732; doi:10.3390/ani15111539)
Supplement: Supplementary file 1 [file animals-15-01539-s001.zip]

Archive with 1 entries (1 files):
- animals-3553907-supplementary.pdf
